# Supplementary material for: Lake Avernus Has Turned Red: Bioindicator Monitoring Unveils the Secrets of “Gates of Hades”
Source: Toxins (Basel). 2023 Dec 13;15(12):698. doi: 10.3390/toxins15120698 (PMC10747548; doi:10.3390/toxins15120698)
Supplement: Supplementary file 1 [file toxins-15-00698-s001.zip]

Archive with 1 entries (1 files):
- toxins-2751995-supplementary.pdf
